# Supplementary material for: Transcriptome-wide RNA binding analysis of C9orf72 poly(PR) dipeptides
Source: Life Sci Alliance. 2023 Jul 12;6(9):e202201824. doi: 10.26508/lsa.202201824 (PMC10338859; doi:10.26508/lsa.202201824)
Supplement: Supplementary file 1 [file LSA-2022-01824_TableS1.xlsx]

## Sheet: Sheet1
Ensembl	Gene symbol	Name	cDNA PR100 crosslinked	cDNA PR100 non-crosslinked	cDNA FLAG crosslinked	cDNA GA100 crosslinked	cDNA GA100 non-crosslinked	Biotype
ENSG00000229807	XIST	X inactive specific transcript	6632	127	148	564	100	lincRNA
ENSG00000251562	MALAT1	metastasis associated lung adenocarcinoma transcript 1	5574	157	76	315	104	lincRNA
ENSG00000280441	FP236383.1	NA	1910	56	69	98	21	lincRNA
ENSG00000145147	SLIT2	slit guidance ligand 2	1552	40	43	142	25	protein_coding, retained_intron, processed_transcript
ENSG00000104722	NEFM	neurofilament medium	1426	97	43	62	20	protein_coding, processed_transcript
ENSG00000115053	NCL	nucleolin	1424	134	36	33	15	protein_coding, retained_intron
ENSG00000245532	NEAT1	nuclear paraspeckle assembly transcript 1	1340	40	54	228	45	lincRNA
ENSG00000153187	HNRNPU	heterogeneous nuclear ribonucleoprotein U	1074	90	15	83	19	protein_coding, nonsense_mediated_decay, retained_intron, processed_transcript
ENSG00000278996	FP671120.1	NA	1034	38	30	33	6	lincRNA
ENSG00000189283	FHIT	fragile histidine triad diadenosine triphosphatase	898	22	26	99	13	protein_coding, processed_transcript, retained_intron
ENSG00000065526	SPEN	spen family transcriptional repressor	888	82	19	55	11	protein_coding, processed_transcript
ENSG00000158321	AUTS2	activator of transcription and developmental regulator AUTS2	822	27	23	72	18	protein_coding, processed_transcript, retained_intron, nonsense_mediated_decay
ENSG00000127928	GNGT1	G protein subunit gamma transducin 1	791	21	8	107	22	protein_coding
ENSG00000131149	GSE1	Gse1 coiled-coil protein	783	56	20	78	22	protein_coding, retained_intron, processed_transcript
ENSG00000117523	PRRC2C	proline rich coiled-coil 2C	767	59	13	41	12	processed_transcript, protein_coding, retained_intron
ENSG00000182185	RAD51B	RAD51 paralog B	763	19	16	54	11	processed_transcript, protein_coding, nonsense_mediated_decay, retained_intron
ENSG00000185842	DNAH14	dynein axonemal heavy chain 14	762	17	18	102	15	protein_coding, nonsense_mediated_decay, processed_transcript, retained_intron
ENSG00000267374	AC016205.1	MIR924 host gene	714	14	3	71	18	lincRNA
ENSG00000157445	CACNA2D3	calcium voltage-gated channel auxiliary subunit alpha2delta 3	700	9	14	49	1	protein_coding, nonsense_mediated_decay, processed_transcript, retained_intron
ENSG00000253729	PRKDC	protein kinase, DNA-activated, catalytic subunit	673	47	13	27	11	retained_intron, protein_coding
ENSG00000130816	DNMT1	DNA methyltransferase 1	654	51	17	5	6	retained_intron, protein_coding, nonsense_mediated_decay, processed_transcript
ENSG00000176124	DLEU1	deleted in lymphocytic leukemia 1	637	25	16	59	14	processed_transcript, lincRNA
ENSG00000101361	NOP56	NOP56 ribonucleoprotein	636	52	16	24	19	processed_transcript, protein_coding, retained_intron, nonsense_mediated_decay
ENSG00000055609	KMT2C	lysine methyltransferase 2C	634	39	12	36	5	protein_coding, retained_intron, nonsense_mediated_decay, processed_transcript
ENSG00000002822	MAD1L1	mitotic arrest deficient 1 like 1	633	35	31	31	11	protein_coding, processed_transcript
ENSG00000148303	RPL7A	ribosomal protein L7a	617	52	15	33	15	processed_transcript, protein_coding
ENSG00000202198	7SK	RNA component of 7SK nuclear ribonucleoprotein	616	20	6	12	7	misc_RNA
ENSG00000185532	PRKG1	protein kinase cGMP-dependent 1	603	12	15	64	13	protein_coding, processed_transcript
ENSG00000132466	ANKRD17	ankyrin repeat domain 17	595	36	11	41	10	protein_coding, processed_transcript, retained_intron
ENSG00000171735	CAMTA1	calmodulin binding transcription activator 1	589	19	9	26	17	protein_coding, processed_transcript, nonsense_mediated_decay
ENSG00000119969	HELLS	helicase, lymphoid specific	585	31	9	30	6	protein_coding, retained_intron, processed_transcript
ENSG00000175029	CTBP2	C-terminal binding protein 2	574	32	7	21	2	protein_coding, processed_transcript, nonsense_mediated_decay, retained_intron
ENSG00000157985	AGAP1	ArfGAP with GTPase domain, ankyrin repeat and PH domain 1	570	25	14	37	7	protein_coding, retained_intron, nonsense_mediated_decay, processed_transcript
ENSG00000065000	AP3D1	adaptor related protein complex 3 subunit delta 1	570	37	4	7	1	protein_coding, retained_intron, processed_transcript, nonsense_mediated_decay
ENSG00000069275	NUCKS1	nuclear casein kinase and cyclin dependent kinase substrate 1	564	43	14	25	12	protein_coding, processed_transcript
ENSG00000075151	EIF4G3	eukaryotic translation initiation factor 4 gamma 3	563	37	24	49	11	protein_coding, processed_transcript, retained_intron
ENSG00000101868	POLA1	DNA polymerase alpha 1, catalytic subunit	559	14	9	38	8	protein_coding, processed_transcript
ENSG00000103326	CAPN15	calpain 15	553	51	13	9	11	protein_coding, processed_transcript, retained_intron
ENSG00000166598	HSP90B1	heat shock protein 90 beta family member 1	547	43	18	21	4	protein_coding, retained_intron, nonsense_mediated_decay
ENSG00000185104	FAF1	Fas associated factor 1	546	11	10	55	6	protein_coding, processed_transcript, nonsense_mediated_decay
ENSG00000116560	SFPQ	splicing factor proline and glutamine rich	542	51	8	15	8	processed_transcript, nonsense_mediated_decay, protein_coding
ENSG00000005810	MYCBP2	MYC binding protein 2	541	32	10	39	11	processed_transcript, protein_coding
ENSG00000117020	AKT3	AKT serine/threonine kinase 3	538	15	13	49	9	protein_coding, processed_transcript
ENSG00000183337	BCOR	BCL6 corepressor	530	38	11	26	11	protein_coding, retained_intron
ENSG00000171723	GPHN	gephyrin	528	18	9	48	13	protein_coding, nonsense_mediated_decay, processed_transcript, retained_intron
ENSG00000186153	WWOX	WW domain containing oxidoreductase	525	26	23	60	11	protein_coding, processed_transcript, nonsense_mediated_decay
ENSG00000257923	CUX1	cut like homeobox 1	512	33	13	24	3	protein_coding, processed_transcript, retained_intron
ENSG00000116754	SRSF11	serine and arginine rich splicing factor 11	510	40	8	21	10	processed_transcript, protein_coding, nonsense_mediated_decay
ENSG00000169855	ROBO1	roundabout guidance receptor 1	500	24	48	55	6	protein_coding, retained_intron, nonsense_mediated_decay, processed_transcript
ENSG00000118058	KMT2A	lysine methyltransferase 2A	499	49	5	21	8	protein_coding, retained_intron, processed_transcript
ENSG00000107581	EIF3A	eukaryotic translation initiation factor 3 subunit A	492	38	12	10	1	protein_coding, retained_intron
ENSG00000127481	UBR4	ubiquitin protein ligase E3 component n-recognin 4	489	47	9	12	6	processed_transcript, protein_coding, retained_intron
ENSG00000179029	TMEM107	transmembrane protein 107	471	28	44	45	18	protein_coding, retained_intron
ENSG00000143476	DTL	denticleless E3 ubiquitin protein ligase homolog	470	17	1	18	5	processed_transcript, protein_coding
ENSG00000183098	GPC6	glypican 6	469	14	18	52	11	protein_coding
ENSG00000148773	MKI67	marker of proliferation Ki-67	469	24	10	28	3	processed_transcript, protein_coding
ENSG00000100784	RPS6KA5	ribosomal protein S6 kinase A5	468	6	3	26	5	protein_coding, nonsense_mediated_decay, processed_transcript
ENSG00000167522	ANKRD11	ankyrin repeat domain 11	460	30	22	23	10	processed_transcript, protein_coding, nonsense_mediated_decay, retained_intron, TEC
ENSG00000178950	GAK	cyclin G associated kinase	460	31	3	12	4	protein_coding, retained_intron, nonsense_mediated_decay, processed_transcript
ENSG00000269821	KCNQ1OT1	KCNQ1 opposite strand/antisense transcript 1	458	17	3	37	14	antisense_RNA
ENSG00000167670	CHAF1A	chromatin assembly factor 1 subunit A	457	29	10	12	1	protein_coding, processed_transcript, nonsense_mediated_decay
ENSG00000116539	ASH1L	ASH1 like histone lysine methyltransferase	457	26	8	32	8	protein_coding, retained_intron, nonsense_mediated_decay
ENSG00000184903	IMMP2L	inner mitochondrial membrane peptidase subunit 2	456	15	11	35	12	protein_coding, processed_transcript
ENSG00000146555	SDK1	sidekick cell adhesion molecule 1	455	11	12	49	20	protein_coding, retained_intron, processed_transcript
ENSG00000139734	DIAPH3	diaphanous related formin 3	455	18	6	43	11	protein_coding, processed_transcript, retained_intron
ENSG00000038382	TRIO	trio Rho guanine nucleotide exchange factor	454	21	10	22	8	retained_intron, protein_coding, processed_transcript, nonsense_mediated_decay
ENSG00000146592	CREB5	cAMP responsive element binding protein 5	452	12	9	41	13	protein_coding, processed_transcript, retained_intron
ENSG00000122566	HNRNPA2B1	heterogeneous nuclear ribonucleoprotein A2/B1	442	43	13	41	12	protein_coding, retained_intron, nonsense_mediated_decay, processed_transcript
ENSG00000113810	SMC4	structural maintenance of chromosomes 4	442	35	5	50	5	protein_coding, retained_intron, processed_transcript, nonsense_mediated_decay
ENSG00000189337	KAZN	kazrin, periplakin interacting protein	441	12	12	49	11	protein_coding, retained_intron
ENSG00000115677	HDLBP	high density lipoprotein binding protein	440	44	7	22	5	protein_coding, retained_intron, processed_transcript
ENSG00000072501	SMC1A	structural maintenance of chromosomes 1A	438	35	10	17	5	protein_coding, nonsense_mediated_decay, processed_transcript
ENSG00000141867	BRD4	bromodomain containing 4	437	29	10	16	1	protein_coding, retained_intron, processed_transcript, nonsense_mediated_decay
ENSG00000231887	PRH1	proline rich protein HaeIII subfamily 1	437	8	10	55	4	protein_coding, processed_transcript
ENSG00000283900	Z98749.3	TPTEP2-CSNK1E readthrough	437	41	10	29	7	protein_coding
ENSG00000153944	MSI2	musashi RNA binding protein 2	436	20	19	31	12	processed_transcript, protein_coding, retained_intron, nonsense_mediated_decay
ENSG00000054267	ARID4B	AT-rich interaction domain 4B	436	13	14	24	5	protein_coding, retained_intron, nonsense_mediated_decay, processed_transcript
ENSG00000069667	RORA	RAR related orphan receptor A	434	16	9	39	9	protein_coding, processed_transcript, retained_intron, nonsense_mediated_decay
ENSG00000182197	EXT1	exostosin glycosyltransferase 1	425	14	10	56	13	protein_coding, nonsense_mediated_decay
ENSG00000147099	HDAC8	histone deacetylase 8	424	13	10	57	16	protein_coding, nonsense_mediated_decay, processed_transcript, retained_intron
ENSG00000009954	BAZ1B	bromodomain adjacent to zinc finger domain 1B	423	33	4	12	7	protein_coding, retained_intron
ENSG00000258932	AL390334.1	uncharacterized LOC728755	423	11	3	40	6	processed_transcript, transcribed_processed_pseudogene
ENSG00000101972	STAG2	stromal antigen 2	421	23	23	36	5	protein_coding, processed_transcript, nonsense_mediated_decay
ENSG00000154380	ENAH	ENAH actin regulator	420	27	12	26	8	protein_coding, processed_transcript, retained_intron
ENSG00000085224	ATRX	ATRX chromatin remodeler	420	16	11	16	10	protein_coding, processed_transcript, retained_intron, nonsense_mediated_decay
ENSG00000182247	UBE2E2	ubiquitin conjugating enzyme E2 E2	419	11	13	39	8	protein_coding, nonsense_mediated_decay, processed_transcript
ENSG00000187240	DYNC2H1	dynein cytoplasmic 2 heavy chain 1	418	14	15	26	7	protein_coding, retained_intron, nonsense_mediated_decay
ENSG00000177084	POLE	DNA polymerase epsilon, catalytic subunit	416	36	6	9	1	retained_intron, processed_transcript, nonsense_mediated_decay, protein_coding
ENSG00000104738	MCM4	minichromosome maintenance complex component 4	416	37	2	6	1	retained_intron, protein_coding, nonsense_mediated_decay, processed_transcript
ENSG00000124486	USP9X	ubiquitin specific peptidase 9 X-linked	415	24	14	23	10	retained_intron, protein_coding, processed_transcript
ENSG00000104517	UBR5	ubiquitin protein ligase E3 component n-recognin 5	414	37	7	16	6	protein_coding, retained_intron, processed_transcript
ENSG00000142599	RERE	arginine-glutamic acid dipeptide repeats	412	15	10	23	6	protein_coding, processed_transcript, non_stop_decay, retained_intron
ENSG00000197157	SND1	staphylococcal nuclease and tudor domain containing 1	403	27	11	30	7	processed_transcript, protein_coding, retained_intron
ENSG00000047410	TPR	translocated promoter region, nuclear basket protein	403	29	7	20	4	protein_coding, retained_intron, processed_transcript
ENSG00000141376	BCAS3	BCAS3 microtubule associated cell migration factor	402	12	17	47	10	protein_coding, processed_transcript, nonsense_mediated_decay, retained_intron
ENSG00000113448	PDE4D	phosphodiesterase 4D	402	6	16	30	7	protein_coding, retained_intron, processed_transcript, nonsense_mediated_decay
ENSG00000075292	ZNF638	zinc finger protein 638	401	32	17	42	7	protein_coding, retained_intron, processed_transcript
ENSG00000049618	ARID1B	AT-rich interaction domain 1B	401	35	10	34	12	protein_coding, retained_intron, nonsense_mediated_decay, processed_transcript
ENSG00000198563	DDX39B	DExD-box helicase 39B	401	28	4	11	3	protein_coding, retained_intron, nonsense_mediated_decay, processed_transcript
ENSG00000117724	CENPF	centromere protein F	400	22	8	27	6	processed_transcript, protein_coding
ENSG00000185420	SMYD3	SET and MYND domain containing 3	400	19	4	48	14	processed_transcript, protein_coding, retained_intron
ENSG00000196584	XRCC2	X-ray repair cross complementing 2	400	17	4	27	6	protein_coding, processed_transcript
ENSG00000133612	AGAP3	ArfGAP with GTPase domain, ankyrin repeat and PH domain 3	399	29	3	9	4	processed_transcript, protein_coding, retained_intron, nonsense_mediated_decay
ENSG00000125676	THOC2	THO complex 2	398	26	11	18	5	protein_coding, retained_intron, processed_transcript, nonsense_mediated_decay
ENSG00000133119	RFC3	replication factor C subunit 3	398	13	2	29	7	protein_coding
ENSG00000100201	DDX17	DEAD-box helicase 17	395	16	31	18	4	protein_coding, retained_intron, processed_transcript, nonsense_mediated_decay
ENSG00000143919	CAMKMT	calmodulin-lysine N-methyltransferase	390	17	17	43	3	protein_coding, nonsense_mediated_decay, processed_transcript
ENSG00000169851	PCDH7	protocadherin 7	390	13	10	43	7	protein_coding, processed_transcript
ENSG00000204764	RANBP17	RAN binding protein 17	389	4	5	48	6	processed_transcript, nonsense_mediated_decay, protein_coding, retained_intron
ENSG00000152061	RABGAP1L	RAB GTPase activating protein 1 like	387	11	12	41	10	protein_coding, nonsense_mediated_decay, processed_transcript, retained_intron
ENSG00000197102	DYNC1H1	dynein cytoplasmic 1 heavy chain 1	385	31	8	19	6	retained_intron, processed_transcript, protein_coding
ENSG00000009335	UBE3C	ubiquitin protein ligase E3C	384	16	14	19	7	retained_intron, protein_coding, nonsense_mediated_decay
ENSG00000139746	RBM26	RNA binding motif protein 26	384	14	10	19	5	protein_coding, processed_transcript, retained_intron
ENSG00000156011	PSD3	pleckstrin and Sec7 domain containing 3	384	12	5	39	5	protein_coding, processed_transcript, retained_intron, nonsense_mediated_decay
ENSG00000077235	GTF3C1	general transcription factor IIIC subunit 1	384	33	3	4	2	protein_coding, retained_intron, processed_transcript, nonsense_mediated_decay
ENSG00000144674	GOLGA4	golgin A4	383	22	7	26	1	protein_coding, processed_transcript, retained_intron
ENSG00000196498	NCOR2	nuclear receptor corepressor 2	382	31	26	20	4	protein_coding, retained_intron
ENSG00000275110	MIR6087	NA	380	6	9	12	2	miRNA
ENSG00000182621	PLCB1	phospholipase C beta 1	379	16	16	29	9	protein_coding, processed_transcript, retained_intron, nonsense_mediated_decay
ENSG00000148498	PARD3	par-3 family cell polarity regulator	376	11	10	34	4	protein_coding, processed_transcript
ENSG00000225470	JPX	JPX transcript, XIST activator	374	11	10	49	17	lincRNA
ENSG00000141564	RPTOR	regulatory associated protein of MTOR complex 1	373	25	7	23	3	processed_transcript, protein_coding, nonsense_mediated_decay, retained_intron
ENSG00000100154	TTC28	tetratricopeptide repeat domain 28	371	22	14	53	6	protein_coding, retained_intron, processed_transcript
ENSG00000249859	PVT1	Pvt1 oncogene	370	22	5	27	9	lincRNA, misc_RNA
ENSG00000162923	WDR26	WD repeat domain 26	367	31	5	18	2	protein_coding, retained_intron, processed_transcript, nonsense_mediated_decay
ENSG00000213904	LIPE-AS1	LIPE antisense RNA 1	366	11	14	17	3	antisense_RNA
ENSG00000184863	RBM33	RNA binding motif protein 33	365	24	10	10	0	protein_coding, nonsense_mediated_decay, processed_transcript
ENSG00000079246	XRCC5	X-ray repair cross complementing 5	365	17	7	17	3	protein_coding, retained_intron, processed_transcript, nonsense_mediated_decay
ENSG00000173575	CHD2	chromodomain helicase DNA binding protein 2	364	19	5	11	3	protein_coding, processed_transcript, nonsense_mediated_decay, retained_intron
ENSG00000146540	C7orf50	chromosome 7 open reading frame 50	363	28	4	7	1	protein_coding, processed_transcript, retained_intron
ENSG00000204120	GIGYF2	GRB10 interacting GYF protein 2	362	22	22	8	4	protein_coding, processed_transcript, retained_intron, nonsense_mediated_decay
ENSG00000261008	LINC01572	long intergenic non-protein coding RNA 1572	362	5	6	35	4	lincRNA
ENSG00000151240	DIP2C	disco interacting protein 2 homolog C	360	18	30	40	15	protein_coding
ENSG00000127616	SMARCA4	SWI/SNF related, matrix associated, actin dependent regulator of chromatin, subfamily a, member 4	360	27	13	8	3	protein_coding, retained_intron, processed_transcript
ENSG00000182095	TNRC18	trinucleotide repeat containing 18	359	34	17	14	4	protein_coding, retained_intron
ENSG00000164808	SPIDR	scaffold protein involved in DNA repair	359	13	5	36	2	processed_transcript, protein_coding, nonsense_mediated_decay, retained_intron
ENSG00000151276	MAGI1	membrane associated guanylate kinase, WW and PDZ domain containing 1	358	8	15	32	9	protein_coding, processed_transcript, retained_intron
ENSG00000135298	ADGRB3	adhesion G protein-coupled receptor B3	358	9	5	50	9	protein_coding
ENSG00000270647	TAF15	TATA-box binding protein associated factor 15	357	22	8	23	13	protein_coding, retained_intron, nonsense_mediated_decay, processed_transcript
ENSG00000138834	MAPK8IP3	mitogen-activated protein kinase 8 interacting protein 3	357	26	5	5	1	retained_intron, protein_coding, nonsense_mediated_decay, processed_transcript
ENSG00000148200	NR6A1	nuclear receptor subfamily 6 group A member 1	356	1	7	22	7	protein_coding
ENSG00000109685	NSD2	nuclear receptor binding SET domain protein 2	355	32	5	15	7	protein_coding, processed_transcript, nonsense_mediated_decay, retained_intron
ENSG00000066279	ASPM	assembly factor for spindle microtubules	355	20	2	38	5	protein_coding
ENSG00000088538	DOCK3	dedicator of cytokinesis 3	353	8	6	34	6	protein_coding
ENSG00000142541	RPL13A	ribosomal protein L13a	352	28	28	14	4	retained_intron, protein_coding, nonsense_mediated_decay, processed_transcript
ENSG00000112242	E2F3	E2F transcription factor 3	352	14	19	18	1	protein_coding
ENSG00000146263	MMS22L	MMS22 like, DNA repair protein	352	23	11	28	8	protein_coding, retained_intron, nonsense_mediated_decay, processed_transcript
ENSG00000188312	CENPP	centromere protein P	352	9	10	30	9	protein_coding
ENSG00000176204	LRRTM4	leucine rich repeat transmembrane neuronal 4	352	16	4	42	6	protein_coding, processed_transcript
ENSG00000117569	PTBP2	polypyrimidine tract binding protein 2	352	10	1	38	8	processed_transcript, protein_coding
ENSG00000133226	SRRM1	serine and arginine repetitive matrix 1	351	34	9	10	0	processed_transcript, protein_coding, retained_intron, nonsense_mediated_decay
ENSG00000184465	WDR27	WD repeat domain 27	351	15	7	12	3	processed_transcript, protein_coding, retained_intron
ENSG00000130396	AFDN	afadin, adherens junction formation factor	350	21	9	20	1	protein_coding, retained_intron, processed_transcript
ENSG00000177606	JUN	Jun proto-oncogene, AP-1 transcription factor subunit	349	31	2	5	2	protein_coding
ENSG00000153815	CMIP	c-Maf inducing protein	346	13	12	10	3	protein_coding, retained_intron, TEC, processed_transcript
ENSG00000270022	Z93241.1	NA	345	22	12	54	26	lincRNA
ENSG00000071626	DAZAP1	DAZ associated protein 1	345	27	9	10	6	protein_coding, processed_transcript, retained_intron
ENSG00000104529	EEF1D	eukaryotic translation elongation factor 1 delta	344	30	3	3	10	protein_coding, retained_intron, nonsense_mediated_decay, processed_transcript
ENSG00000081026	MAGI3	membrane associated guanylate kinase, WW and PDZ domain containing 3	343	12	4	31	4	protein_coding, processed_transcript
ENSG00000196557	CACNA1H	calcium voltage-gated channel subunit alpha1 H	342	24	15	12	1	protein_coding, nonsense_mediated_decay, retained_intron
ENSG00000010803	SCMH1	Scm polycomb group protein homolog 1	342	13	12	32	3	protein_coding, processed_transcript, retained_intron
ENSG00000136492	BRIP1	BRCA1 interacting protein C-terminal helicase 1	341	13	5	15	9	protein_coding, nonsense_mediated_decay, processed_transcript
ENSG00000115760	BIRC6	baculoviral IAP repeat containing 6	340	24	6	20	4	retained_intron, protein_coding, nonsense_mediated_decay
ENSG00000104885	DOT1L	DOT1 like histone lysine methyltransferase	339	29	5	9	4	protein_coding, processed_transcript, nonsense_mediated_decay, retained_intron
ENSG00000184226	PCDH9	protocadherin 9	338	9	8	27	8	protein_coding, nonsense_mediated_decay, processed_transcript
ENSG00000009413	REV3L	REV3 like, DNA directed polymerase zeta catalytic subunit	338	6	6	32	1	protein_coding, retained_intron, nonsense_mediated_decay, processed_transcript
ENSG00000122482	ZNF644	zinc finger protein 644	337	13	8	28	5	processed_transcript, protein_coding
ENSG00000142864	SERBP1	SERPINE1 mRNA binding protein 1	334	28	6	17	1	protein_coding, processed_transcript
ENSG00000198626	RYR2	ryanodine receptor 2	331	20	16	12	5	processed_transcript, protein_coding
ENSG00000187109	NAP1L1	nucleosome assembly protein 1 like 1	330	23	13	15	6	protein_coding, retained_intron, nonsense_mediated_decay
ENSG00000060339	CCAR1	cell division cycle and apoptosis regulator 1	330	18	9	14	2	protein_coding, nonsense_mediated_decay, retained_intron, processed_transcript
ENSG00000083535	PIBF1	progesterone immunomodulatory binding factor 1	330	4	4	21	4	processed_transcript, protein_coding
ENSG00000067606	PRKCZ	protein kinase C zeta	330	14	3	4	6	protein_coding, processed_transcript, retained_intron, nonsense_mediated_decay
ENSG00000143776	CDC42BPA	CDC42 binding protein kinase alpha	329	17	7	43	10	protein_coding, processed_transcript, retained_intron
ENSG00000198589	LRBA	LPS responsive beige-like anchor protein	328	23	11	31	4	protein_coding, retained_intron, processed_transcript
ENSG00000196305	IARS	isoleucyl-tRNA synthetase 1	326	14	3	35	7	protein_coding, processed_transcript
ENSG00000204406	MBD5	methyl-CpG binding domain protein 5	325	14	6	33	5	processed_transcript, protein_coding, nonsense_mediated_decay, retained_intron
ENSG00000131747	TOP2A	DNA topoisomerase II alpha	324	24	2	26	6	protein_coding, retained_intron
ENSG00000127663	KDM4B	lysine demethylase 4B	323	19	2	10	1	protein_coding, processed_transcript, TEC, retained_intron
ENSG00000173473	SMARCC1	SWI/SNF related, matrix associated, actin dependent regulator of chromatin subfamily c member 1	322	21	10	32	25	processed_transcript, protein_coding, retained_intron, nonsense_mediated_decay
ENSG00000166012	TAF1D	TATA-box binding protein associated factor, RNA polymerase I subunit D	322	23	9	9	4	retained_intron, nonsense_mediated_decay, protein_coding, processed_transcript
ENSG00000198700	IPO9	importin 9	319	16	5	19	3	protein_coding, processed_transcript
ENSG00000092199	HNRNPC	heterogeneous nuclear ribonucleoprotein C	316	16	9	23	4	protein_coding, retained_intron, nonsense_mediated_decay
ENSG00000269028	MTRNR2L12	MT-RNR2 like 2	315	20	3	35	7	protein_coding
ENSG00000171044	XKR6	XK related 6	314	9	15	25	9	protein_coding, nonsense_mediated_decay
ENSG00000126016	AMOT	angiomotin	314	29	4	22	4	protein_coding, processed_transcript
ENSG00000196588	MKL1	myocardin related transcription factor A	314	14	2	10	2	protein_coding, processed_transcript, retained_intron
ENSG00000112159	MDN1	midasin AAA ATPase 1	313	27	12	11	1	protein_coding, nonsense_mediated_decay, processed_transcript
ENSG00000175216	CKAP5	cytoskeleton associated protein 5	313	16	10	20	3	protein_coding, retained_intron, processed_transcript
ENSG00000108021	FAM208B	transcription activation suppressor family member 2	313	24	3	20	3	processed_transcript, protein_coding, retained_intron
ENSG00000082805	ERC1	ELKS/RAB6-interacting/CAST family member 1	312	13	13	32	8	protein_coding, nonsense_mediated_decay, processed_transcript, retained_intron
ENSG00000021645	NRXN3	neurexin 3	311	9	15	34	14	protein_coding, processed_transcript, nonsense_mediated_decay, retained_intron
ENSG00000150471	ADGRL3	adhesion G protein-coupled receptor L3	311	6	9	22	5	protein_coding, processed_transcript, retained_intron
ENSG00000100239	PPP6R2	protein phosphatase 6 regulatory subunit 2	310	14	8	10	0	protein_coding, retained_intron
ENSG00000095787	WAC	WW domain containing adaptor with coiled-coil	310	25	3	21	8	protein_coding, retained_intron, nonsense_mediated_decay, processed_transcript
ENSG00000108848	LUC7L3	LUC7 like 3 pre-mRNA splicing factor	308	25	6	27	1	protein_coding, nonsense_mediated_decay, retained_intron, processed_transcript
ENSG00000116984	MTR	5-methyltetrahydrofolate-homocysteine methyltransferase	308	16	2	16	4	protein_coding, processed_transcript
ENSG00000160049	DFFA	DNA fragmentation factor subunit alpha	308	22	1	5	4	protein_coding, nonsense_mediated_decay
ENSG00000156110	ADK	adenosine kinase	307	14	8	41	6	protein_coding, processed_transcript
ENSG00000087460	GNAS	GNAS complex locus	307	25	7	31	7	processed_transcript, protein_coding, retained_intron
ENSG00000114439	BBX	BBX high mobility group box domain containing	307	14	6	20	6	protein_coding, processed_transcript, retained_intron
ENSG00000123066	MED13L	mediator complex subunit 13L	306	21	10	22	6	protein_coding, retained_intron, processed_transcript
ENSG00000243156	MICAL3	microtubule associated monooxygenase, calponin and LIM domain containing 3	306	28	9	9	2	protein_coding, processed_transcript, retained_intron, nonsense_mediated_decay
ENSG00000133026	MYH10	myosin heavy chain 10	306	16	5	17	2	retained_intron, protein_coding
ENSG00000171988	JMJD1C	jumonji domain containing 1C	305	8	7	27	9	processed_transcript, protein_coding, retained_intron
ENSG00000080345	RIF1	replication timing regulatory factor 1	305	16	5	23	3	protein_coding, processed_transcript, nonsense_mediated_decay
ENSG00000226383	LINC01876	long intergenic non-protein coding RNA 1876	305	3	3	41	13	lincRNA
ENSG00000151914	DST	dystonin	304	9	9	18	5	protein_coding, retained_intron, nonsense_mediated_decay, processed_transcript
ENSG00000172264	MACROD2	mono-ADP ribosylhydrolase 2	303	6	9	23	3	processed_transcript, protein_coding
ENSG00000168385	SEPTIN2	septin 2	303	19	8	13	2	protein_coding, processed_transcript, retained_intron, nonsense_mediated_decay
ENSG00000147202	DIAPH2	diaphanous related formin 2	301	7	14	34	10	protein_coding
ENSG00000157933	SKI	SKI proto-oncogene	301	21	8	15	5	processed_transcript, protein_coding, retained_intron
ENSG00000108510	MED13	mediator complex subunit 13	301	18	4	19	3	protein_coding, retained_intron, processed_transcript
ENSG00000228065	LINC01515	NA	301	6	3	43	13	lincRNA
ENSG00000184349	EFNA5	ephrin A5	300	9	9	37	2	protein_coding, processed_transcript, retained_intron
ENSG00000169760	NLGN1	neuroligin 1	300	15	9	37	11	protein_coding, processed_transcript
ENSG00000284681	AC007240.1	NA	300	19	4	18	4	nonsense_mediated_decay, protein_coding
ENSG00000151503	NCAPD3	non-SMC condensin II complex subunit D3	300	18	3	5	3	protein_coding, nonsense_mediated_decay, retained_intron, processed_transcript
ENSG00000140443	IGF1R	insulin like growth factor 1 receptor	299	13	10	26	4	processed_transcript, protein_coding, retained_intron, nonsense_mediated_decay
ENSG00000112118	MCM3	minichromosome maintenance complex component 3	299	25	9	7	3	protein_coding, nonsense_mediated_decay, processed_transcript
ENSG00000174231	PRPF8	pre-mRNA processing factor 8	298	26	13	9	3	retained_intron, protein_coding, processed_transcript
ENSG00000100207	TCF20	transcription factor 20	298	23	7	12	2	protein_coding
ENSG00000079313	REXO1	RNA exonuclease 1 homolog	296	22	1	2	3	protein_coding, nonsense_mediated_decay, retained_intron, processed_transcript
ENSG00000115504	EHBP1	EH domain binding protein 1	295	9	6	36	4	protein_coding, retained_intron, processed_transcript
ENSG00000230590	FTX	FTX transcript, XIST regulator	294	10	13	30	8	lincRNA
ENSG00000118412	CASP8AP2	caspase 8 associated protein 2	294	13	6	12	6	protein_coding, processed_transcript
ENSG00000181555	SETD2	SET domain containing 2, histone lysine methyltransferase	294	21	4	13	7	protein_coding, nonsense_mediated_decay, retained_intron, processed_transcript
ENSG00000162599	NFIA	nuclear factor I A	291	10	18	36	3	protein_coding, processed_transcript
ENSG00000100941	PNN	pinin, desmosome associated protein	291	20	6	24	7	protein_coding, retained_intron, processed_transcript
ENSG00000100888	CHD8	chromodomain helicase DNA binding protein 8	291	29	4	16	1	protein_coding, retained_intron, processed_transcript
ENSG00000056487	PHF21B	PHD finger protein 21B	290	13	4	14	5	protein_coding, processed_transcript, retained_intron
ENSG00000197081	IGF2R	insulin like growth factor 2 receptor	290	17	2	12	1	protein_coding, retained_intron, processed_transcript
ENSG00000009307	CSDE1	cold shock domain containing E1	289	23	10	13	3	protein_coding, processed_transcript, retained_intron
ENSG00000083168	KAT6A	lysine acetyltransferase 6A	289	23	9	17	3	protein_coding, retained_intron
ENSG00000171634	BPTF	bromodomain PHD finger transcription factor	287	21	7	21	8	protein_coding, retained_intron, processed_transcript
ENSG00000254996	ANKHD1-EIF4EBP3	ANKHD1-EIF4EBP3 readthrough	286	21	6	18	7	protein_coding, retained_intron
ENSG00000196642	RABL6	RAB, member RAS oncogene family like 6	286	20	6	8	1	protein_coding, nonsense_mediated_decay, retained_intron, processed_transcript
ENSG00000146963	LUC7L2	LUC7 like 2, pre-mRNA splicing factor	286	12	5	25	7	protein_coding, retained_intron, nonsense_mediated_decay, processed_transcript
ENSG00000176155	CCDC57	coiled-coil domain containing 57	285	24	6	9	3	processed_transcript, protein_coding, nonsense_mediated_decay, retained_intron
ENSG00000134769	DTNA	dystrobrevin alpha	285	14	6	33	8	protein_coding, processed_transcript
ENSG00000065243	PKN2	protein kinase N2	285	13	6	32	5	protein_coding, processed_transcript
ENSG00000164985	PSIP1	PC4 and SFRS1 interacting protein 1	285	20	3	22	4	protein_coding, processed_transcript
ENSG00000185760	KCNQ5	potassium voltage-gated channel subfamily Q member 5	284	11	20	61	22	protein_coding
ENSG00000080224	EPHA6	EPH receptor A6	284	4	10	14	7	protein_coding, nonsense_mediated_decay
ENSG00000107929	LARP4B	La ribonucleoprotein 4B	283	11	12	18	4	protein_coding, processed_transcript, retained_intron, nonsense_mediated_decay
ENSG00000126214	KLC1	kinesin light chain 1	283	16	7	12	2	protein_coding, retained_intron, nonsense_mediated_decay
ENSG00000055044	NOP58	NOP58 ribonucleoprotein	283	26	5	16	4	processed_transcript, retained_intron, nonsense_mediated_decay, protein_coding
ENSG00000144036	EXOC6B	exocyst complex component 6B	282	5	14	41	36	processed_transcript, protein_coding, nonsense_mediated_decay
ENSG00000182463	TSHZ2	teashirt zinc finger homeobox 2	280	7	7	24	3	protein_coding, nonsense_mediated_decay
ENSG00000184220	CMSS1	cms1 ribosomal small subunit homolog	280	14	5	27	6	protein_coding, processed_transcript, nonsense_mediated_decay, retained_intron
ENSG00000156273	BACH1	BTB domain and CNC homolog 1	280	13	1	19	5	protein_coding, processed_transcript
ENSG00000169045	HNRNPH1	heterogeneous nuclear ribonucleoprotein H1	279	18	11	14	5	protein_coding, retained_intron, nonsense_mediated_decay, processed_transcript
ENSG00000156976	EIF4A2	eukaryotic translation initiation factor 4A2	279	27	10	17	11	retained_intron, protein_coding, nonsense_mediated_decay
ENSG00000145730	PAM	peptidylglycine alpha-amidating monooxygenase	279	5	6	16	4	protein_coding, processed_transcript, retained_intron, nonsense_mediated_decay
ENSG00000147905	ZCCHC7	zinc finger CCHC-type containing 7	279	13	5	24	5	processed_transcript, protein_coding
ENSG00000131051	RBM39	RNA binding motif protein 39	279	13	2	13	3	retained_intron, nonsense_mediated_decay, protein_coding, processed_transcript
ENSG00000131558	EXOC4	exocyst complex component 4	278	14	7	39	7	processed_transcript, retained_intron, protein_coding
ENSG00000140718	FTO	FTO alpha-ketoglutarate dependent dioxygenase	278	7	6	24	1	protein_coding, nonsense_mediated_decay, processed_transcript
ENSG00000143190	POU2F1	POU class 2 homeobox 1	278	18	6	20	5	protein_coding, processed_transcript, nonsense_mediated_decay, retained_intron
ENSG00000038427	VCAN	versican	278	11	4	23	2	protein_coding, retained_intron, processed_transcript
ENSG00000197182	MIRLET7BHG	MIRLET7B host gene	278	17	3	9	5	lincRNA
ENSG00000169398	PTK2	protein tyrosine kinase 2	278	9	3	16	8	protein_coding, processed_transcript, nonsense_mediated_decay, retained_intron
ENSG00000168702	LRP1B	LDL receptor related protein 1B	277	12	8	36	7	protein_coding, processed_transcript
ENSG00000142611	PRDM16	PR/SET domain 16	277	15	1	29	13	protein_coding, processed_transcript, retained_intron
ENSG00000035928	RFC1	replication factor C subunit 1	276	13	8	20	2	processed_transcript, protein_coding, retained_intron, nonsense_mediated_decay
ENSG00000113649	TCERG1	transcription elongation regulator 1	276	24	1	12	2	retained_intron, processed_transcript, protein_coding, nonsense_mediated_decay
ENSG00000183741	CBX6	chromobox 6	275	17	5	5	1	protein_coding, retained_intron
ENSG00000128573	FOXP2	forkhead box P2	274	7	14	34	13	protein_coding, nonsense_mediated_decay, processed_transcript
ENSG00000156639	ZFAND3	zinc finger AN1-type containing 3	274	8	14	17	4	protein_coding, processed_transcript
ENSG00000133124	IRS4	insulin receptor substrate 4	274	24	6	5	3	protein_coding
ENSG00000138326	RPS24	ribosomal protein S24	274	24	5	10	3	processed_transcript, protein_coding, retained_intron
ENSG00000026652	AGPAT4	1-acylglycerol-3-phosphate O-acyltransferase 4	273	18	9	13	0	protein_coding, nonsense_mediated_decay
ENSG00000181090	EHMT1	euchromatic histone lysine methyltransferase 1	272	14	4	15	3	processed_transcript, protein_coding, nonsense_mediated_decay, retained_intron
ENSG00000161996	WDR90	WD repeat domain 90	272	27	1	1	2	retained_intron, protein_coding, processed_transcript, nonsense_mediated_decay
ENSG00000064999	ANKS1A	ankyrin repeat and sterile alpha motif domain containing 1A	271	17	5	9	2	protein_coding, processed_transcript
ENSG00000144724	PTPRG	protein tyrosine phosphatase receptor type G	270	7	17	25	7	processed_transcript, protein_coding, retained_intron
ENSG00000171316	CHD7	chromodomain helicase DNA binding protein 7	270	18	7	17	2	protein_coding, retained_intron, nonsense_mediated_decay, processed_transcript
ENSG00000090905	TNRC6A	trinucleotide repeat containing adaptor 6A	270	20	5	17	2	retained_intron, protein_coding, nonsense_mediated_decay, processed_transcript
ENSG00000182979	MTA1	metastasis associated 1	269	20	10	11	6	retained_intron, protein_coding, nonsense_mediated_decay, processed_transcript
ENSG00000138778	CENPE	centromere protein E	269	5	2	13	4	protein_coding, retained_intron, processed_transcript
ENSG00000119522	DENND1A	DENN domain containing 1A	268	10	12	17	5	processed_transcript, protein_coding
ENSG00000177200	CHD9	chromodomain helicase DNA binding protein 9	267	15	9	21	7	protein_coding, processed_transcript, retained_intron, nonsense_mediated_decay
ENSG00000173517	PEAK1	pseudopodium enriched atypical kinase 1	267	13	2	25	4	processed_transcript, protein_coding, retained_intron
ENSG00000224905	AP001347.1	NA	267	6	1	33	5	antisense_RNA
ENSG00000083097	DOPEY1	DOP1 leucine zipper like protein A	267	7	1	17	2	protein_coding, retained_intron, processed_transcript
ENSG00000156299	TIAM1	TIAM Rac1 associated GEF 1	266	15	15	18	3	protein_coding, processed_transcript, retained_intron
ENSG00000133812	SBF2	SET binding factor 2	266	4	11	28	3	retained_intron, protein_coding, processed_transcript
ENSG00000226419	SLC16A1-AS1	SLC16A1 antisense RNA 1	266	7	10	28	1	antisense_RNA
ENSG00000047849	MAP4	microtubule associated protein 4	266	26	4	17	9	protein_coding, retained_intron
ENSG00000185345	PRKN	parkin RBR E3 ubiquitin protein ligase	266	5	3	17	3	protein_coding, nonsense_mediated_decay
ENSG00000196284	SUPT3H	SPT3 homolog, SAGA and STAGA complex component	265	8	11	24	4	protein_coding, nonsense_mediated_decay, processed_transcript
ENSG00000160551	TAOK1	TAO kinase 1	264	23	7	10	1	protein_coding, retained_intron
ENSG00000158417	EIF5B	eukaryotic translation initiation factor 5B	263	17	8	27	8	protein_coding, retained_intron
ENSG00000104731	KLHDC4	kelch domain containing 4	263	19	3	3	1	processed_transcript, protein_coding, nonsense_mediated_decay, retained_intron
ENSG00000133275	CSNK1G2	casein kinase 1 gamma 2	263	13	1	4	5	protein_coding, retained_intron, nonsense_mediated_decay, processed_transcript
ENSG00000054611	TBC1D22A	TBC1 domain family member 22A	262	9	12	301	329	protein_coding, nonsense_mediated_decay, processed_transcript
ENSG00000160584	SIK3	SIK family kinase 3	262	10	6	15	6	protein_coding, retained_intron, processed_transcript, nonsense_mediated_decay
ENSG00000038532	CLEC16A	C-type lectin domain containing 16A	262	15	3	12	2	protein_coding, processed_transcript, retained_intron
ENSG00000166004	CEP295	centrosomal protein 295	261	12	1	4	2	protein_coding, processed_transcript
ENSG00000273217	AC008695.1	NA	260	11	8	32	3	protein_coding
ENSG00000096063	SRPK1	SRSF protein kinase 1	260	16	5	13	3	protein_coding, retained_intron, nonsense_mediated_decay, processed_transcript
ENSG00000127603	MACF1	microtubule actin crosslinking factor 1	259	10	15	14	5	protein_coding, processed_transcript, retained_intron, nonsense_mediated_decay
ENSG00000078674	PCM1	pericentriolar material 1	259	12	3	8	6	retained_intron, protein_coding, processed_transcript
ENSG00000146350	TBC1D32	TBC1 domain family member 32	259	9	2	39	2	protein_coding, processed_transcript, nonsense_mediated_decay, retained_intron
ENSG00000172009	THOP1	thimet oligopeptidase 1	259	17	2	6	3	protein_coding, processed_transcript, retained_intron
ENSG00000160293	VAV2	vav guanine nucleotide exchange factor 2	259	10	2	9	0	protein_coding, processed_transcript
ENSG00000054523	KIF1B	kinesin family member 1B	258	11	4	12	1	protein_coding, retained_intron, processed_transcript
ENSG00000107957	SH3PXD2A	SH3 and PX domains 2A	258	22	4	9	7	protein_coding, processed_transcript
ENSG00000153827	TRIP12	thyroid hormone receptor interactor 12	258	20	2	11	2	protein_coding, retained_intron
ENSG00000150477	KIAA1328	KIAA1328	257	12	17	22	4	protein_coding, nonsense_mediated_decay, processed_transcript, retained_intron
ENSG00000148396	SEC16A	SEC16 homolog A, endoplasmic reticulum export factor	257	25	2	5	1	protein_coding, processed_transcript
ENSG00000213468	FIRRE	firre intergenic repeating RNA element	256	7	6	30	5	lincRNA
ENSG00000160208	RRP1B	ribosomal RNA processing 1B	256	19	4	5	1	protein_coding, retained_intron
ENSG00000087884	AAMDC	adipogenesis associated Mth938 domain containing	255	18	9	14	7	protein_coding, nonsense_mediated_decay, processed_transcript
ENSG00000146247	PHIP	pleckstrin homology domain interacting protein	255	19	4	26	4	protein_coding, processed_transcript
ENSG00000101057	MYBL2	MYB proto-oncogene like 2	255	22	1	6	1	protein_coding
ENSG00000115306	SPTBN1	spectrin beta, non-erythrocytic 1	254	22	7	8	1	protein_coding, retained_intron
ENSG00000140525	FANCI	FA complementation group I	253	14	3	16	1	protein_coding, retained_intron, processed_transcript, nonsense_mediated_decay
ENSG00000154229	PRKCA	protein kinase C alpha	252	10	9	30	14	nonsense_mediated_decay, protein_coding, processed_transcript, retained_intron
ENSG00000184305	CCSER1	coiled-coil serine rich protein 1	252	5	8	29	5	nonsense_mediated_decay, protein_coding, processed_transcript, retained_intron
ENSG00000165238	WNK2	WNK lysine deficient protein kinase 2	252	14	8	16	0	protein_coding, processed_transcript, retained_intron
ENSG00000123908	AGO2	argonaute RISC catalytic component 2	252	15	3	14	3	protein_coding, processed_transcript, retained_intron, nonsense_mediated_decay
ENSG00000102595	UGGT2	UDP-glucose glycoprotein glucosyltransferase 2	252	7	3	33	6	protein_coding, processed_transcript, retained_intron
ENSG00000101752	MIB1	mindbomb E3 ubiquitin protein ligase 1	252	16	2	19	1	processed_transcript, protein_coding, retained_intron
ENSG00000187672	ERC2	ELKS/RAB6-interacting/CAST family member 2	251	14	18	16	8	processed_transcript, protein_coding, nonsense_mediated_decay, retained_intron
ENSG00000140479	PCSK6	proprotein convertase subtilisin/kexin type 6	251	19	6	22	4	protein_coding, processed_transcript, retained_intron
ENSG00000196712	NF1	neurofibromin 1	251	12	5	17	6	protein_coding, nonsense_mediated_decay, retained_intron, processed_transcript
ENSG00000012048	BRCA1	BRCA1 DNA repair associated	251	9	3	8	2	protein_coding, nonsense_mediated_decay, non_stop_decay, processed_transcript, retained_intron
ENSG00000068024	HDAC4	histone deacetylase 4	250	15	13	13	5	protein_coding, retained_intron, processed_transcript
ENSG00000100354	TNRC6B	trinucleotide repeat containing adaptor 6B	250	12	12	12	1	protein_coding, retained_intron, processed_transcript
ENSG00000142192	APP	amyloid beta precursor protein	250	16	9	7	5	protein_coding, processed_transcript, retained_intron
ENSG00000198900	TOP1	DNA topoisomerase I	250	23	7	13	1	protein_coding
ENSG00000130402	ACTN4	actinin alpha 4	250	13	6	2	5	protein_coding, retained_intron, processed_transcript
ENSG00000151835	SACS	sacsin molecular chaperone	250	15	1	18	5	protein_coding, processed_transcript
ENSG00000117616	RSRP1	arginine and serine rich protein 1	249	2	13	7	1	processed_transcript, protein_coding, nonsense_mediated_decay, retained_intron
ENSG00000230124	ACBD6	acyl-CoA binding domain containing 6	249	7	6	22	7	processed_transcript, protein_coding
ENSG00000007047	MARK4	microtubule affinity regulating kinase 4	249	13	5	7	2	protein_coding, retained_intron, nonsense_mediated_decay
ENSG00000061987	MON2	MON2 homolog, regulator of endosome-to-Golgi trafficking	249	6	5	16	1	protein_coding, retained_intron, nonsense_mediated_decay, processed_transcript
ENSG00000221914	PPP2R2A	protein phosphatase 2 regulatory subunit Balpha	249	17	3	13	3	processed_transcript, protein_coding, retained_intron, nonsense_mediated_decay
ENSG00000160299	PCNT	pericentrin	248	24	7	6	1	processed_transcript, protein_coding, retained_intron
ENSG00000133424	LARGE1	LARGE xylosyl- and glucuronyltransferase 1	248	7	6	18	6	protein_coding, processed_transcript
ENSG00000132549	VPS13B	vacuolar protein sorting 13 homolog B	248	11	6	19	5	protein_coding, processed_transcript, nonsense_mediated_decay, retained_intron
ENSG00000159692	CTBP1	C-terminal binding protein 1	247	17	4	7	6	protein_coding, processed_transcript, retained_intron, nonsense_mediated_decay
ENSG00000167632	TRAPPC9	trafficking protein particle complex 9	246	10	21	31	4	processed_transcript, protein_coding, retained_intron
ENSG00000078140	UBE2K	ubiquitin conjugating enzyme E2 K	246	9	11	17	3	protein_coding, processed_transcript, nonsense_mediated_decay
ENSG00000082898	XPO1	exportin 1	246	17	7	14	3	protein_coding, retained_intron, processed_transcript, nonsense_mediated_decay
ENSG00000130414	NDUFA10	NADH:ubiquinone oxidoreductase subunit A10	246	14	6	20	3	protein_coding, retained_intron, nonsense_mediated_decay, processed_transcript
ENSG00000162775	RBM15	RNA binding motif protein 15	246	21	3	11	1	protein_coding
ENSG00000163714	U2SURP	U2 snRNP associated SURP domain containing	246	17	2	13	4	retained_intron, protein_coding, nonsense_mediated_decay, processed_transcript
ENSG00000145833	DDX46	DEAD-box helicase 46	245	16	7	8	3	retained_intron, protein_coding, nonsense_mediated_decay, processed_transcript
ENSG00000197756	RPL37A	ribosomal protein L37a	245	15	3	8	1	protein_coding, retained_intron, nonsense_mediated_decay, processed_transcript
ENSG00000183495	EP400	E1A binding protein p400	245	17	2	9	4	protein_coding, retained_intron
ENSG00000147862	NFIB	nuclear factor I B	244	9	10	20	10	protein_coding, processed_transcript
ENSG00000074800	ENO1	enolase 1	244	15	7	13	6	protein_coding, retained_intron
ENSG00000108256	NUFIP2	nuclear FMR1 interacting protein 2	244	14	7	14	0	protein_coding
ENSG00000140386	SCAPER	S-phase cyclin A associated protein in the ER	243	12	10	18	1	protein_coding, processed_transcript, nonsense_mediated_decay, retained_intron
ENSG00000167615	LENG8	leukocyte receptor cluster member 8	243	21	8	13	7	protein_coding, retained_intron
ENSG00000164818	DNAAF5	dynein axonemal assembly factor 5	243	16	5	3	2	protein_coding, processed_transcript, retained_intron
ENSG00000145734	BDP1	B double prime 1, subunit of RNA polymerase III transcription initiation factor IIIB	243	16	3	7	3	protein_coding, nonsense_mediated_decay, retained_intron
ENSG00000151338	MIPOL1	mirror-image polydactyly 1	243	1	3	23	0	protein_coding, processed_transcript, TEC, nonsense_mediated_decay, retained_intron
ENSG00000170776	AKAP13	A-kinase anchoring protein 13	243	23	2	22	2	protein_coding, retained_intron, processed_transcript
ENSG00000228716	DHFR	dihydrofolate reductase	242	9	4	18	6	protein_coding, retained_intron, processed_transcript
ENSG00000133315	MACROD1	mono-ADP ribosylhydrolase 1	241	15	11	14	5	processed_transcript, protein_coding, retained_intron
ENSG00000126934	MAP2K2	mitogen-activated protein kinase kinase 2	241	16	2	4	2	processed_transcript, protein_coding, retained_intron
ENSG00000112699	GMDS	GDP-mannose 4,6-dehydratase	240	5	12	39	6	processed_transcript, protein_coding, retained_intron
ENSG00000153922	CHD1	chromodomain helicase DNA binding protein 1	240	14	5	18	6	retained_intron, protein_coding, nonsense_mediated_decay
ENSG00000011304	PTBP1	polypyrimidine tract binding protein 1	240	21	3	9	1	protein_coding, retained_intron, nonsense_mediated_decay
ENSG00000143799	PARP1	poly(ADP-ribose) polymerase 1	239	19	9	8	8	processed_transcript, protein_coding
ENSG00000106603	COA1	cytochrome c oxidase assembly factor 1 homolog	239	6	4	29	9	nonsense_mediated_decay, protein_coding, processed_transcript, retained_intron
ENSG00000104218	CSPP1	centrosome and spindle pole associated protein 1	239	12	2	17	2	protein_coding, nonsense_mediated_decay, processed_transcript
ENSG00000120071	KANSL1	KAT8 regulatory NSL complex subunit 1	238	8	12	36	8	protein_coding, processed_transcript, retained_intron
ENSG00000103495	MAZ	MYC associated zinc finger protein	238	19	12	10	3	protein_coding, nonsense_mediated_decay, retained_intron
ENSG00000079819	EPB41L2	erythrocyte membrane protein band 4.1 like 2	238	16	4	19	6	protein_coding, processed_transcript, retained_intron
ENSG00000104969	SGTA	small glutamine rich tetratricopeptide repeat containing alpha	238	14	2	0	2	protein_coding, processed_transcript, retained_intron
ENSG00000105983	LMBR1	limb development membrane protein 1	237	6	21	14	3	processed_transcript, nonsense_mediated_decay, protein_coding, retained_intron
ENSG00000156802	ATAD2	ATPase family AAA domain containing 2	237	17	7	9	0	protein_coding, retained_intron, nonsense_mediated_decay, processed_transcript
ENSG00000135250	SRPK2	SRSF protein kinase 2	236	9	8	17	4	protein_coding, processed_transcript, nonsense_mediated_decay, retained_intron
ENSG00000067208	EVI5	ecotropic viral integration site 5	236	2	7	20	1	processed_transcript, protein_coding
ENSG00000136709	WDR33	WD repeat domain 33	236	17	6	11	2	protein_coding
ENSG00000161888	SPC24	SPC24 component of NDC80 kinetochore complex	236	9	4	4	0	protein_coding, nonsense_mediated_decay
ENSG00000075711	DLG1	discs large MAGUK scaffold protein 1	236	8	3	20	7	protein_coding, retained_intron, processed_transcript, nonsense_mediated_decay
ENSG00000137968	SLC44A5	solute carrier family 44 member 5	235	6	10	38	7	protein_coding, processed_transcript
ENSG00000048649	RSF1	remodeling and spacing factor 1	235	15	5	8	4	protein_coding, retained_intron, processed_transcript
ENSG00000158636	EMSY	EMSY transcriptional repressor, BRCA2 interacting	235	8	1	20	2	protein_coding, retained_intron, processed_transcript
ENSG00000178209	PLEC	plectin	235	21	1	5	2	protein_coding, retained_intron
ENSG00000231607	DLEU2	deleted in lymphocytic leukemia 2	234	5	9	16	6	antisense_RNA
ENSG00000197969	VPS13A	vacuolar protein sorting 13 homolog A	234	3	9	16	5	protein_coding, processed_transcript, retained_intron, nonsense_mediated_decay
ENSG00000276644	DACH1	dachshund family transcription factor 1	234	5	4	37	4	protein_coding
ENSG00000065150	IPO5	importin 5	234	20	4	9	0	protein_coding, retained_intron, nonsense_mediated_decay, processed_transcript
ENSG00000112319	EYA4	EYA transcriptional coactivator and phosphatase 4	234	15	3	27	1	protein_coding, processed_transcript, retained_intron
ENSG00000112531	QKI	QKI, KH domain containing RNA binding	233	17	5	15	2	protein_coding, nonsense_mediated_decay, retained_intron
ENSG00000136450	SRSF1	serine and arginine rich splicing factor 1	233	12	4	12	4	protein_coding, nonsense_mediated_decay, processed_transcript, retained_intron
ENSG00000173230	GOLGB1	golgin B1	232	14	5	10	3	protein_coding, nonsense_mediated_decay, processed_transcript
ENSG00000111371	SLC38A1	solute carrier family 38 member 1	232	17	5	35	5	protein_coding, processed_transcript, retained_intron
ENSG00000151532	VTI1A	vesicle transport through interaction with t-SNAREs 1A	232	13	5	25	2	processed_transcript, protein_coding
ENSG00000164134	NAA15	N-alpha-acetyltransferase 15, NatA auxiliary subunit	232	15	2	15	5	protein_coding, processed_transcript, retained_intron
ENSG00000126653	NSRP1	nuclear speckle splicing regulatory protein 1	231	21	7	16	4	protein_coding, nonsense_mediated_decay, processed_transcript, retained_intron
ENSG00000124782	RREB1	ras responsive element binding protein 1	231	21	6	9	1	protein_coding, retained_intron
ENSG00000159217	IGF2BP1	insulin like growth factor 2 mRNA binding protein 1	231	18	5	10	2	processed_transcript, protein_coding, retained_intron
ENSG00000153317	ASAP1	ArfGAP with SH3 domain, ankyrin repeat and PH domain 1	230	8	20	24	4	protein_coding, retained_intron, nonsense_mediated_decay, processed_transcript
ENSG00000134030	CTIF	cap binding complex dependent translation initiation factor	230	13	4	15	1	protein_coding, processed_transcript, retained_intron
ENSG00000138095	LRPPRC	leucine rich pentatricopeptide repeat containing	229	16	3	8	7	protein_coding, retained_intron
ENSG00000173273	TNKS	tankyrase	228	16	21	27	22	protein_coding, processed_transcript, retained_intron, nonsense_mediated_decay
ENSG00000131473	ACLY	ATP citrate lyase	228	16	10	8	4	protein_coding, processed_transcript, retained_intron
ENSG00000204842	ATXN2	ataxin 2	228	14	6	8	3	protein_coding, retained_intron, nonsense_mediated_decay, processed_transcript
ENSG00000020426	MNAT1	MNAT1 component of CDK activating kinase	228	2	5	21	7	protein_coding, processed_transcript, retained_intron
ENSG00000171853	TRAPPC12	trafficking protein particle complex 12	228	7	2	5	1	protein_coding, retained_intron, processed_transcript, nonsense_mediated_decay
ENSG00000196365	LONP1	lon peptidase 1, mitochondrial	228	18	1	4	1	protein_coding, retained_intron, nonsense_mediated_decay, processed_transcript
ENSG00000063244	U2AF2	U2 small nuclear RNA auxiliary factor 2	228	19	1	2	3	protein_coding, retained_intron, nonsense_mediated_decay
ENSG00000106976	DNM1	dynamin 1	227	19	3	12	4	processed_transcript, protein_coding, nonsense_mediated_decay, retained_intron
ENSG00000167258	CDK12	cyclin dependent kinase 12	227	19	2	12	3	protein_coding, processed_transcript, retained_intron, nonsense_mediated_decay
ENSG00000119707	RBM25	RNA binding motif protein 25	227	16	2	10	4	protein_coding, retained_intron, nonsense_mediated_decay, processed_transcript
ENSG00000142856	ITGB3BP	integrin subunit beta 3 binding protein	227	10	1	12	3	processed_transcript, protein_coding, nonsense_mediated_decay
ENSG00000158019	BABAM2	BRISC and BRCA1 A complex member 2	226	6	7	25	4	protein_coding, retained_intron, non_stop_decay, processed_transcript
ENSG00000198793	MTOR	mechanistic target of rapamycin kinase	226	21	5	5	1	processed_transcript, protein_coding
ENSG00000108557	RAI1	retinoic acid induced 1	226	20	5	14	13	protein_coding, processed_transcript
ENSG00000164190	NIPBL	NIPBL cohesin loading factor	225	15	10	16	6	processed_transcript, protein_coding, retained_intron
ENSG00000179912	R3HDM2	R3H domain containing 2	225	5	6	9	1	protein_coding, processed_transcript, retained_intron
ENSG00000004534	RBM6	RNA binding motif protein 6	225	14	5	12	4	protein_coding, nonsense_mediated_decay, processed_transcript, retained_intron
ENSG00000110075	PPP6R3	protein phosphatase 6 regulatory subunit 3	225	16	4	13	1	protein_coding, retained_intron, nonsense_mediated_decay, processed_transcript
ENSG00000189091	SF3B3	splicing factor 3b subunit 3	225	17	3	8	4	protein_coding, retained_intron, nonsense_mediated_decay, processed_transcript
ENSG00000185008	ROBO2	roundabout guidance receptor 2	225	9	1	21	4	protein_coding, processed_transcript, nonsense_mediated_decay, retained_intron
ENSG00000112249	ASCC3	activating signal cointegrator 1 complex subunit 3	224	11	9	43	14	protein_coding, retained_intron, nonsense_mediated_decay
ENSG00000104447	TRPS1	transcriptional repressor GATA binding 1	224	6	9	27	6	protein_coding
ENSG00000198176	TFDP1	transcription factor Dp-1	224	10	8	11	0	processed_transcript, protein_coding, nonsense_mediated_decay
ENSG00000161960	EIF4A1	eukaryotic translation initiation factor 4A1	224	11	4	8	3	retained_intron, protein_coding, nonsense_mediated_decay, processed_transcript
ENSG00000106462	EZH2	enhancer of zeste 2 polycomb repressive complex 2 subunit	224	11	4	14	8	protein_coding, nonsense_mediated_decay, retained_intron
ENSG00000092201	SUPT16H	SPT16 homolog, facilitates chromatin remodeling subunit	224	20	4	7	3	retained_intron, protein_coding, nonsense_mediated_decay
ENSG00000157741	UBN2	ubinuclein 2	224	19	1	10	1	protein_coding, retained_intron
ENSG00000084234	APLP2	amyloid beta precursor like protein 2	223	18	9	10	4	processed_transcript, protein_coding, retained_intron, nonsense_mediated_decay
ENSG00000114857	NKTR	natural killer cell triggering receptor	223	19	9	23	4	retained_intron, protein_coding, nonsense_mediated_decay, processed_transcript
ENSG00000172985	SH3RF3	SH3 domain containing ring finger 3	223	10	8	19	10	protein_coding
ENSG00000179399	GPC5	glypican 5	223	3	7	6	1	protein_coding, processed_transcript
ENSG00000112701	SENP6	SUMO specific peptidase 6	223	11	7	14	0	protein_coding, retained_intron, nonsense_mediated_decay, processed_transcript
ENSG00000135837	CEP350	centrosomal protein 350	223	14	5	14	3	protein_coding, processed_transcript, nonsense_mediated_decay
ENSG00000116117	PARD3B	par-3 family cell polarity regulator beta	223	8	3	17	20	protein_coding, processed_transcript, nonsense_mediated_decay
ENSG00000100731	PCNX1	pecanex 1	223	12	1	19	3	processed_transcript, protein_coding, retained_intron
ENSG00000103197	TSC2	TSC complex subunit 2	223	14	1	3	3	retained_intron, protein_coding, nonsense_mediated_decay, processed_transcript
ENSG00000114861	FOXP1	forkhead box P1	222	9	9	22	8	protein_coding, processed_transcript, nonsense_mediated_decay, retained_intron
ENSG00000155561	NUP205	nucleoporin 205	222	7	7	7	3	retained_intron, nonsense_mediated_decay, protein_coding, processed_transcript
ENSG00000080608	PUM3	pumilio RNA binding family member 3	222	12	7	21	1	protein_coding, nonsense_mediated_decay, processed_transcript, retained_intron
ENSG00000153147	SMARCA5	SWI/SNF related, matrix associated, actin dependent regulator of chromatin, subfamily a, member 5	222	14	6	10	0	protein_coding, retained_intron
ENSG00000106829	TLE4	TLE family member 4, transcriptional corepressor	222	11	6	17	5	protein_coding, processed_transcript, retained_intron, nonsense_mediated_decay
ENSG00000188994	ZNF292	zinc finger protein 292	222	5	3	28	2	protein_coding, processed_transcript
ENSG00000173120	KDM2A	lysine demethylase 2A	222	14	2	19	2	processed_transcript, protein_coding
ENSG00000185630	PBX1	PBX homeobox 1	221	8	16	27	12	protein_coding, processed_transcript, retained_intron
ENSG00000198408	MGEA5	O-GlcNAcase	221	11	4	6	2	processed_transcript, protein_coding
ENSG00000102908	NFAT5	nuclear factor of activated T cells 5	221	8	4	10	4	protein_coding, nonsense_mediated_decay, retained_intron
ENSG00000132485	ZRANB2	zinc finger RANBP2-type containing 2	221	8	3	16	3	processed_transcript, protein_coding
ENSG00000005007	UPF1	UPF1 RNA helicase and ATPase	221	20	2	2	1	processed_transcript, retained_intron, protein_coding
ENSG00000116127	ALMS1	ALMS1 centrosome and basal body associated protein	221	12	1	14	2	protein_coding, processed_transcript, nonsense_mediated_decay, retained_intron
ENSG00000198899	MT-ATP6	ATP synthase F0 subunit 6	220	17	14	123	28	protein_coding
ENSG00000141298	SSH2	slingshot protein phosphatase 2	220	8	11	18	6	protein_coding, retained_intron, nonsense_mediated_decay, processed_transcript
ENSG00000163539	CLASP2	cytoplasmic linker associated protein 2	220	10	4	13	4	protein_coding, retained_intron, processed_transcript, nonsense_mediated_decay
ENSG00000099381	SETD1A	SET domain containing 1A, histone lysine methyltransferase	220	18	3	6	1	protein_coding, retained_intron
ENSG00000143322	ABL2	ABL proto-oncogene 2, non-receptor tyrosine kinase	220	19	1	15	3	protein_coding, retained_intron
ENSG00000278540	ACACA	acetyl-CoA carboxylase alpha	219	14	7	8	5	protein_coding, retained_intron, processed_transcript, nonsense_mediated_decay, non_stop_decay
ENSG00000116731	PRDM2	PR/SET domain 2	219	6	4	12	2	protein_coding, processed_transcript, nonsense_mediated_decay, retained_intron
ENSG00000102893	PHKB	phosphorylase kinase regulatory subunit beta	218	21	17	20	10	protein_coding, processed_transcript, retained_intron, nonsense_mediated_decay
ENSG00000198901	PRC1	protein regulator of cytokinesis 1	218	18	9	5	2	protein_coding, retained_intron, processed_transcript
ENSG00000146067	FAM193B	family with sequence similarity 193 member B	218	10	8	6	1	nonsense_mediated_decay, protein_coding, processed_transcript, retained_intron
ENSG00000138668	HNRNPD	heterogeneous nuclear ribonucleoprotein D	218	12	6	23	5	protein_coding, nonsense_mediated_decay, processed_transcript, retained_intron
ENSG00000115464	USP34	ubiquitin specific peptidase 34	218	12	5	23	5	retained_intron, processed_transcript, protein_coding, nonsense_mediated_decay
ENSG00000169519	METTL15	methyltransferase like 15	218	7	4	16	5	protein_coding, nonsense_mediated_decay, retained_intron
ENSG00000197386	HTT	huntingtin	218	15	3	12	7	retained_intron, protein_coding, processed_transcript
ENSG00000103335	PIEZO1	piezo type mechanosensitive ion channel component 1	218	21	3	12	3	retained_intron, protein_coding, nonsense_mediated_decay
ENSG00000105662	CRTC1	CREB regulated transcription coactivator 1	217	18	5	12	2	protein_coding
ENSG00000148516	ZEB1	zinc finger E-box binding homeobox 1	217	6	5	12	5	protein_coding, retained_intron, processed_transcript, nonsense_mediated_decay
ENSG00000141367	CLTC	clathrin heavy chain	217	14	3	10	2	protein_coding, retained_intron, nonsense_mediated_decay, processed_transcript
ENSG00000147140	NONO	non-POU domain containing octamer binding	216	16	12	9	3	protein_coding, processed_transcript
ENSG00000066933	MYO9A	myosin IXA	216	9	7	19	9	protein_coding, retained_intron, processed_transcript, nonsense_mediated_decay
ENSG00000142949	PTPRF	protein tyrosine phosphatase receptor type F	216	18	7	11	1	protein_coding, processed_transcript
ENSG00000127946	HIP1	huntingtin interacting protein 1	216	8	4	11	1	protein_coding, processed_transcript, retained_intron
ENSG00000171843	MLLT3	MLLT3 super elongation complex subunit	216	5	4	27	5	processed_transcript, protein_coding, retained_intron
ENSG00000124788	ATXN1	ataxin 1	215	10	9	32	7	processed_transcript, protein_coding
ENSG00000118482	PHF3	PHD finger protein 3	215	5	4	16	5	protein_coding, processed_transcript, nonsense_mediated_decay
ENSG00000163946	FAM208A	transcription activation suppressor	215	16	3	10	3	protein_coding, retained_intron, processed_transcript
ENSG00000184014	DENND5A	DENN domain containing 5A	215	10	2	10	2	protein_coding, retained_intron, nonsense_mediated_decay, processed_transcript
ENSG00000014824	SLC30A9	solute carrier family 30 member 9	215	7	1	16	6	retained_intron, protein_coding, nonsense_mediated_decay
ENSG00000131374	TBC1D5	TBC1 domain family member 5	214	6	9	18	4	protein_coding, processed_transcript, nonsense_mediated_decay
ENSG00000132842	AP3B1	adaptor related protein complex 3 subunit beta 1	214	5	8	19	3	protein_coding, processed_transcript, retained_intron
ENSG00000144218	AFF3	AF4/FMR2 family member 3	214	7	7	23	4	protein_coding, nonsense_mediated_decay, processed_transcript, retained_intron
ENSG00000135749	PCNX2	pecanex 2	214	9	5	18	3	protein_coding, retained_intron, nonsense_mediated_decay, processed_transcript
ENSG00000132424	PNISR	PNN interacting serine and arginine rich protein	214	9	4	22	4	processed_transcript, protein_coding, nonsense_mediated_decay
ENSG00000140836	ZFHX3	zinc finger homeobox 3	214	15	3	13	7	protein_coding, processed_transcript, retained_intron
ENSG00000101191	DIDO1	death inducer-obliterator 1	214	15	2	8	2	protein_coding
ENSG00000213079	SCAF8	SR-related CTD associated factor 8	213	18	18	9	2	protein_coding, processed_transcript
ENSG00000176915	ANKLE2	ankyrin repeat and LEM domain containing 2	213	16	9	4	2	protein_coding, retained_intron, processed_transcript, nonsense_mediated_decay
ENSG00000130254	SAFB2	scaffold attachment factor B2	213	12	6	4	2	retained_intron, processed_transcript, protein_coding, nonsense_mediated_decay
ENSG00000105738	SIPA1L3	signal induced proliferation associated 1 like 3	213	13	6	5	0	retained_intron, processed_transcript, protein_coding, nonsense_mediated_decay
ENSG00000008083	JARID2	jumonji and AT-rich interaction domain containing 2	213	6	5	15	5	protein_coding, processed_transcript
ENSG00000184005	ST6GALNAC3	ST6 N-acetylgalactosaminide alpha-2,6-sialyltransferase 3	213	9	4	32	6	protein_coding, processed_transcript
ENSG00000153936	HS2ST1	heparan sulfate 2-O-sulfotransferase 1	212	6	11	22	6	protein_coding
ENSG00000100504	PYGL	glycogen phosphorylase L	212	7	5	7	2	protein_coding, retained_intron
ENSG00000124795	DEK	DEK proto-oncogene	212	16	3	15	2	protein_coding, nonsense_mediated_decay, retained_intron
ENSG00000162613	FUBP1	far upstream element binding protein 1	212	7	1	16	6	processed_transcript, protein_coding, nonsense_mediated_decay
ENSG00000166233	ARIH1	ariadne RBR E3 ubiquitin protein ligase 1	211	14	8	16	13	protein_coding, retained_intron, nonsense_mediated_decay, processed_transcript
ENSG00000055917	PUM2	pumilio RNA binding family member 2	211	5	8	20	3	protein_coding, nonsense_mediated_decay, processed_transcript
ENSG00000124831	LRRFIP1	LRR binding FLII interacting protein 1	211	14	3	16	5	protein_coding, processed_transcript, retained_intron
ENSG00000036549	ZZZ3	zinc finger ZZ-type containing 3	210	10	9	21	1	processed_transcript, protein_coding
ENSG00000157827	FMNL2	formin like 2	210	8	7	11	4	protein_coding, processed_transcript, retained_intron
ENSG00000100320	RBFOX2	RNA binding fox-1 homolog 2	210	12	4	18	7	protein_coding, retained_intron
ENSG00000125944	HNRNPR	heterogeneous nuclear ribonucleoprotein R	210	13	2	15	2	protein_coding, processed_transcript, nonsense_mediated_decay
ENSG00000171132	PRKCE	protein kinase C epsilon	209	8	13	20	9	processed_transcript, protein_coding
ENSG00000187741	FANCA	FA complementation group A	209	8	11	6	5	nonsense_mediated_decay, protein_coding, retained_intron, processed_transcript
ENSG00000130338	TULP4	TUB like protein 4	209	10	9	10	8	processed_transcript, protein_coding, nonsense_mediated_decay, retained_intron
ENSG00000247708	STX18-AS1	STX18 antisense RNA 1 (head to head)	209	5	6	13	6	antisense_RNA
ENSG00000129636	ITFG1	integrin alpha FG-GAP repeat containing 1	209	4	3	24	4	protein_coding, processed_transcript, retained_intron
ENSG00000054118	THRAP3	thyroid hormone receptor associated protein 3	209	20	3	9	4	protein_coding, processed_transcript
ENSG00000157106	SMG1	SMG1 nonsense mediated mRNA decay associated PI3K related kinase	208	8	7	9	2	protein_coding, retained_intron, nonsense_mediated_decay, processed_transcript
ENSG00000145362	ANK2	ankyrin 2	208	8	5	25	5	protein_coding, retained_intron, processed_transcript
ENSG00000145375	SPATA5	spermatogenesis associated 5	207	9	9	11	3	protein_coding, processed_transcript
ENSG00000129946	SHC2	SHC adaptor protein 2	207	12	2	4	1	nonsense_mediated_decay, protein_coding, retained_intron, processed_transcript
ENSG00000112541	PDE10A	phosphodiesterase 10A	206	3	9	20	1	protein_coding, processed_transcript
ENSG00000198879	SFMBT2	Scm like with four mbt domains 2	206	8	6	20	6	protein_coding
ENSG00000132394	EEFSEC	eukaryotic elongation factor, selenocysteine-tRNA specific	206	5	5	11	2	protein_coding, processed_transcript
ENSG00000163046	ANKRD30BL	ankyrin repeat domain 30B like	205	13	12	6	2	processed_transcript, protein_coding, nonsense_mediated_decay, retained_intron
ENSG00000186472	PCLO	piccolo presynaptic cytomatrix protein	205	4	9	23	2	protein_coding, processed_transcript, nonsense_mediated_decay
ENSG00000107077	KDM4C	lysine demethylase 4C	205	8	6	13	2	protein_coding, processed_transcript, nonsense_mediated_decay
ENSG00000100629	CEP128	centrosomal protein 128	205	7	5	25	3	protein_coding, retained_intron, processed_transcript, nonsense_mediated_decay
ENSG00000100345	MYH9	myosin heavy chain 9	205	20	5	1	3	processed_transcript, protein_coding, retained_intron
ENSG00000160633	SAFB	scaffold attachment factor B	205	20	5	7	0	retained_intron, protein_coding, nonsense_mediated_decay, processed_transcript
ENSG00000044459	CNTLN	centlein	205	7	3	27	6	protein_coding, processed_transcript
ENSG00000048471	SNX29	sorting nexin 29	205	11	3	7	0	protein_coding, retained_intron, nonsense_mediated_decay, processed_transcript
ENSG00000051341	POLQ	DNA polymerase theta	204	10	10	13	1	protein_coding, processed_transcript
ENSG00000105997	HOXA3	homeobox A3	204	20	7	19	4	protein_coding, processed_transcript
ENSG00000068654	POLR1A	RNA polymerase I subunit A	204	19	5	6	2	processed_transcript, protein_coding, nonsense_mediated_decay, retained_intron
ENSG00000266074	BAHCC1	BAH domain and coiled-coil containing 1	204	17	4	7	0	protein_coding, retained_intron, processed_transcript, TEC
ENSG00000119685	TTLL5	tubulin tyrosine ligase like 5	204	14	3	19	4	processed_transcript, protein_coding, retained_intron
ENSG00000153201	RANBP2	RAN binding protein 2	204	19	2	12	4	protein_coding, retained_intron, nonsense_mediated_decay
ENSG00000115355	CCDC88A	coiled-coil domain containing 88A	204	11	1	19	4	protein_coding, processed_transcript, retained_intron
ENSG00000151067	CACNA1C	calcium voltage-gated channel subunit alpha1 C	203	5	19	13	2	protein_coding, processed_transcript, retained_intron
ENSG00000141556	TBCD	tubulin folding cofactor D	203	11	10	5	2	protein_coding, retained_intron, processed_transcript
ENSG00000188352	FOCAD	focadhesin	203	7	8	22	4	processed_transcript, protein_coding, nonsense_mediated_decay
ENSG00000203867	RBM20	RNA binding motif protein 20	203	16	6	9	5	processed_transcript, protein_coding, retained_intron
ENSG00000101294	HM13	histocompatibility minor 13	203	10	5	6	2	processed_transcript, protein_coding
ENSG00000176208	ATAD5	ATPase family AAA domain containing 5	203	13	2	13	3	protein_coding, non_stop_decay, retained_intron
ENSG00000144028	SNRNP200	small nuclear ribonucleoprotein U5 subunit 200	203	16	2	6	1	retained_intron, protein_coding, nonsense_mediated_decay
ENSG00000205189	ZBTB10	zinc finger and BTB domain containing 10	203	14	2	8	2	protein_coding
ENSG00000028310	BRD9	bromodomain containing 9	203	13	1	6	2	nonsense_mediated_decay, retained_intron, protein_coding, processed_transcript
ENSG00000151466	SCLT1	sodium channel and clathrin linker 1	203	3	1	33	6	protein_coding, processed_transcript, retained_intron
ENSG00000126777	KTN1	kinectin 1	202	8	8	20	3	protein_coding, retained_intron, nonsense_mediated_decay
ENSG00000157764	BRAF	B-Raf proto-oncogene, serine/threonine kinase	202	9	5	20	4	protein_coding, nonsense_mediated_decay, retained_intron
ENSG00000154162	CDH12	cadherin 12	202	5	2	14	2	processed_transcript, protein_coding, retained_intron
ENSG00000244754	N4BP2L2	NEDD4 binding protein 2 like 2	202	4	2	13	3	processed_transcript, protein_coding, retained_intron
ENSG00000173821	RNF213	ring finger protein 213	202	17	1	10	2	retained_intron, protein_coding, processed_transcript
ENSG00000099331	MYO9B	myosin IXB	201	8	9	4	0	protein_coding, retained_intron, nonsense_mediated_decay, processed_transcript
ENSG00000134644	PUM1	pumilio RNA binding family member 1	201	13	9	25	0	protein_coding, nonsense_mediated_decay, retained_intron, processed_transcript
ENSG00000168137	SETD5	SET domain containing 5	201	19	8	15	4	processed_transcript, protein_coding, retained_intron, nonsense_mediated_decay
ENSG00000188153	COL4A5	collagen type IV alpha 5 chain	201	3	7	19	8	protein_coding, retained_intron, processed_transcript
ENSG00000071054	MAP4K4	mitogen-activated protein kinase kinase kinase kinase 4	201	6	6	12	2	protein_coding, retained_intron, processed_transcript
ENSG00000121988	ZRANB3	zinc finger RANBP2-type containing 3	201	4	5	25	4	protein_coding, processed_transcript, retained_intron, nonsense_mediated_decay
ENSG00000182985	CADM1	cell adhesion molecule 1	201	6	4	16	4	protein_coding, processed_transcript, retained_intron, nonsense_mediated_decay
ENSG00000167693	NXN	nucleoredoxin	201	8	4	15	1	protein_coding, processed_transcript, retained_intron
ENSG00000029725	RABEP1	rabaptin, RAB GTPase binding effector protein 1	201	7	4	11	5	protein_coding, retained_intron
ENSG00000132780	NASP	nuclear autoantigenic sperm protein	201	11	3	13	0	protein_coding, nonsense_mediated_decay, retained_intron, processed_transcript
ENSG00000183856	IQGAP3	IQ motif containing GTPase activating protein 3	200	16	3	5	4	processed_transcript, protein_coding, nonsense_mediated_decay
